# Supplementary material for: DevKidCC allows for robust classification and direct comparisons of kidney organoid datasets
Source: Genome Med. 2022 Feb 22;14:19. doi: 10.1186/s13073-022-01023-z (PMC8862535; doi:10.1186/s13073-022-01023-z)
Supplement: Supplementary file 2 — Additional file 2. This file contains Table S1A-B. [file 13073_2022_1023_MOESM2_ESM.xlsx]

## Sheet: Table S1A
Table S1A: Outcomes from the comparison of AUROC, Sensitivity and Specificity comparing classifiers using different types of machine learning models.
	ROC			Sens			Spec
Cell type	svmRadial	glm	nnet	svmRadial	glm	nnet	svmRadial	glm	nnet
Endothelial	1	0.998	1	0.993	0.99	0.99	0.999	0.999	0.999
Nephron	0.999	0.999	0.998	0.991	0.987	0.984	0.988	0.986	0.984
NPC	0.994	0.994	0.994	0.959	0.955	0.957	0.995	0.994	0.991
Stroma	1	1	1	0.991	0.994	0.992	0.999	0.997	0.998
UrEp	1	0.996	1	0.987	0.981	0.986	0.999	0.999	0.999

## Sheet: Table S1B
Table S1B: Outcomes from the classifiers used within the DevKidCC classification method.
Model	Variable	Cell type	n	Features	Method	ROC	Sens	Spec
model1.all	LineageID	Endothelial	1915	100	svmRadial	1.000	0.992	0.999
		Nephron	17281	100	svmRadial	0.999	0.988	0.986
		NPC	6589	100	svmRadial	0.993	0.956	0.995
		Stroma	7739	100	svmRadial	1.000	0.990	0.998
		UrEp	1883	100	svmRadial	1.000	0.983	0.999
model2.nephron	NephronID	DN	3414	100	svmRadial	0.999	0.977	0.996
		EN	1945	100	svmRadial	0.993	0.880	0.988
		PN	2614	100	svmRadial	0.997	0.931	0.992
		RC	9017	100	svmRadial	0.999	0.986	0.986
model2.stroma	StromaID	CS	2278	100	svmRadial	0.979	0.879	0.960
		MesS	818	100	svmRadial	0.999	0.957	0.997
		MS	3826	100	svmRadial	0.989	0.956	0.945
		SPC	672	100	svmRadial	0.999	0.952	0.997
model2.urep	UrEpID	Tip	394	100	svmRadial	0.998	0.941	0.982
		UIS	292	100	svmRadial	0.996	0.898	0.993
		UOS	1144	100	svmRadial	0.994	0.968	0.940
model3.dn	SegmentID	DT	771	100	svmRadial	0.999	0.970	0.991
		EDT	2078	100	svmRadial	0.995	0.972	0.956
		LOH	565	100	svmRadial	0.993	0.919	0.985
model3.pn	SegmentID	EPT	2124	100	svmRadial	0.997	0.987	0.952
		PT	490	100	svmRadial	NA	NA	NA
model3.rc	SegmentID	Epod	2582	100	svmRadial	0.993	0.925	0.972
		PEC	767	100	svmRadial	1.000	0.978	0.998
		Pod	4777	100	svmRadial	0.994	0.965	0.954
