# Supplementary material for: DevKidCC allows for robust classification and direct comparisons of kidney organoid datasets
Source: Genome Med. 2022 Feb 22;14:19. doi: 10.1186/s13073-022-01023-z (PMC8862535; doi:10.1186/s13073-022-01023-z)
Supplement: Supplementary file 3 — Additional file 3. This file contains Table S2. [file 13073_2022_1023_MOESM3_ESM.xlsx]

## Sheet: Table S2
Table S2: Table summarising all classified cells within each publicly available kidney organoid single cell RNA-sequencing dataset.
Sample	CS	DT	EDT	EN	Endo	EPod	EPT	LOH	MesS	MS	NPC	NPC-like	PEC	Pod	PT	UIS	unassigned	UOS	UTip
Cz_F_Std_R1_D21	124	1	472	224	2	396	122	0	14	46	105	281	150	67	0	0	996	0	0
Cz_F_Std_R2_D21	94	5	654	215	4	495	225	0	7	29	103	273	149	38	0	0	709	0	0
Cz_F_VEGF_R1_D21	189	0	413	225	11	113	67	0	27	135	69	279	163	31	0	0	1278	0	0
Cz_F_VEGF_R2_D21	222	2	709	223	4	102	82	0	50	90	68	211	208	31	0	0	998	0	0
Har_F_B1R1_D19	20	2	418	198	2	233	271	0	0	21	51	155	115	22	0	0	492	0	0
Har_F_B1R2_D19	30	1	449	183	0	183	254	0	2	10	38	151	126	33	0	0	540	0	0
Har_F_B2R1_D19	30	5	417	57	0	266	351	1	2	26	17	94	108	34	0	0	592	0	0
Har_F_B2R2_D19	45	0	232	180	2	141	206	0	7	11	62	247	68	12	0	0	787	0	0
Har_F_B3R1_D19	15	0	472	319	0	402	154	0	0	2	55	112	78	17	0	0	374	0	0
Har_F_B3R2_D19	6	0	432	108	0	327	200	0	2	10	40	100	150	22	0	0	603	0	0
Har_F_D21	45	0	342	76	0	157	186	0	4	34	47	239	83	23	0	0	764	0	0
Har_F_SO_D20	23	4	416	219	1	409	364	0	4	32	9	45	143	70	0	0	261	0	0
How_T_D18	105	2	202	342	1	148	24	0	3	1	190	216	32	5	0	0	594	0	0
How_T_D25	1448	34	247	116	2	167	221	10	19	98	135	266	28	15	0	0	694	0	0
HW_iUB	125	98	523	16	0	0	5	0	9	5	2	1	4	0	0	1423	8132	353	1663
Ku_D25	27	1	95	196	8	10	3	0	3	0	488	368	0	0	0	0	474	0	0
Low_R1_D10	11	0	0	2	0	0	0	0	0	0	976	2685	0	0	0	0	3736	0	0
Low_R1_D12	9	0	12	159	3	0	0	0	0	0	4541	1183	0	0	0	0	646	0	0
Low_R1_D14	139	0	517	3789	258	3	3	0	21	2	9029	2187	12	0	0	0	3875	0	0
Low_R2_D10	0	0	0	67	1	0	0	0	0	0	887	3819	0	0	0	0	3648	0	0
Low_R2_D14	767	0	420	6400	298	4	0	0	77	2	5738	2575	6	0	0	0	5410	0	0
LVH_T_MBlob_D25	358	489	576	330	242	495	479	17	3	7	1221	2897	158	23	0	0	10445	0	0
LVH_T_PBlob_D25	410	556	736	380	133	945	311	24	3	4	1171	2126	267	21	0	0	9450	0	0
LVH_T_PLine_D25	337	282	582	290	124	1437	537	25	0	12	1525	2452	466	50	0	0	10646	0	0
Mae_iUB	0	0	6	3	0	0	0	0	0	0	8	85	0	0	0	87	3286	20	742
Phip_T_R1_B1_D25	882	4	8	8	205	212	17	0	34	6	99	331	34	64	0	0	546	0	0
Phip_T_R2_B1_D25	974	3	5	12	175	121	15	1	54	15	56	234	28	36	0	0	504	0	0
Phip_T_R3_B1_D25	956	4	17	10	177	132	26	0	44	24	59	264	22	48	0	0	538	0	0
Phip_T_R4_B2_D25	202	0	20	77	113	25	0	0	19	0	151	337	5	1	0	0	470	0	0
Sub_T_L1_32	3	22	1183	83	0	5	201	1	2	1	4	58	60	12	0	0	961	0	0
Sub_T_L1_D15	26	10	3047	1493	1	66	128	2	10	0	36	188	50	5	0	0	1458	0	0
Sub_T_L1_D29	253	153	1155	46	0	40	656	66	24	12	32	141	52	24	1	0	1554	0	0
Sub_T_L1_D7	0	0	0	0	0	0	0	0	0	0	8353	3672	0	0	0	0	1206	0	0
Sub_T_L2_D15	71	0	1126	897	14	179	163	1	18	5	87	500	116	6	0	0	6763	0	0
Sub_T_L2_D29	309	5	771	16	9	48	617	47	118	14	1	19	45	80	0	0	4657	0	0
Sub_T_L2_D7	0	0	7	30	0	0	0	0	0	0	1104	3164	0	0	0	0	9342	0	0
Tran_M_R1_D16	29	0	8	18	0	25	0	0	2	0	111	123	5	1	0	0	169	0	0
Tran_M_R1_D28	1222	20	165	48	1	457	228	9	35	179	67	184	83	47	0	0	405	0	0
Tran_M_R2_D16	123	0	30	66	1	94	1	0	13	0	282	362	17	0	0	0	673	0	0
Tran_M_R2_D28	753	11	191	22	1	571	292	3	41	138	37	128	104	96	0	0	279	0	0
Wu_M_ES_D26	1687	3	283	71	18	337	383	3	128	901	87	454	351	372	0	0	2003	0	0
Wu_M_iPS_B1_D26	1027	13	560	75	12	1384	1030	11	186	1186	10	108	695	904	0	0	1705	0	0
Wu_M_iPS_B2_D26	900	14	435	67	16	1086	785	5	289	786	12	88	472	784	0	0	1149	0	0
Wu_M_iPS_B3_D26	661	0	6	1	0	0	4	0	6	178	73	390	4	0	0	0	1588	0	0
Wu_T_ES_B1_D26	752	34	556	112	0	5	987	7	57	355	79	663	122	14	0	0	5114	0	0
Wu_T_ES_B2_D26	886	35	778	146	2	10	1149	10	61	498	86	799	131	21	0	0	5859	0	0
Wu_T_iPS_B1_D26	479	11	946	462	16	113	1208	10	62	872	57	383	184	37	0	3	2830	0	0
Wu_T_iPS_B2_D26	355	6	1570	694	5	130	707	6	47	450	86	520	255	71	0	0	2883	0	0
Wu_T_iPS_B3_D26	384	18	960	148	0	113	266	28	25	161	83	430	87	21	0	0	2545	0	0
Wu_TB_R1_D26	23	2	1144	185	0	52	187	2	3	21	0	19	205	26	0	0	280	0	0
Wu_TB_R2_D26	46	7	405	64	0	3	175	3	1	28	1	18	36	4	0	0	374	0	0
Wu_TC_iPS_D12	0	0	446	294	0	5	11	0	0	0	1	34	17	4	0	0	357	0	0
Wu_TC_iPS_D19	26	4	447	51	0	73	140	1	2	12	2	19	53	15	0	0	252	0	0
Wu_TC_iPS_D26	377	4	710	29	0	77	971	3	45	782	23	200	143	53	0	0	1548	0	0
Wu_TC_iPS_D7	0	0	4	4	0	1	0	0	0	0	195	536	3	0	0	0	998	0	0
Wu_TO_iPS_D34	219	30	1000	296	0	106	481	6	13	137	76	505	156	41	0	0	3396	0	0
